# Supplementary material for: MARK2 regulates Golgi apparatus reorientation by phosphorylation of CAMSAP2 in directional cell migratio
Source: eLife. 2025 May 7;14:RP105977. doi: 10.7554/eLife.105977 (PMC12058119; doi:10.7554/eLife.105977)
Supplement: Figure 1—source data 1. [file elife-105977-fig1-data1.zip]

Archive with 8 entries (7 files):
- Figure 1-source data 1/
- __MACOSX/._Figure 1-source data 1
- Figure 1-source data 1/Figure1E source data 1.xlsx
- __MACOSX/Figure 1-source data 1/._Figure1E source data 1.xlsx
- Figure 1-source data 1/.DS_Store
- __MACOSX/Figure 1-source data 1/._.DS_Store
- Figure 1-source data 1/Figure1B source data 1.xlsx
- __MACOSX/Figure 1-source data 1/._Figure1B source data 1.xlsx
