# Supplementary material for: MARK2 regulates Golgi apparatus reorientation by phosphorylation of CAMSAP2 in directional cell migratio
Source: eLife. 2025 May 7;14:RP105977. doi: 10.7554/eLife.105977 (PMC12058119; doi:10.7554/eLife.105977)
Supplement: Figure 1—source data 1. [file elife-105977-fig1-data1.zip › Figure 1-source data 1/Figure1E source data 1.xlsx]

## Sheet: Sheet1
2h-complete	2h-partial
0.566	0.363
0.453	0.303
0.569	0.385
0.549	0.265
0.498	0.484
0.412	0.355
0.412	0.19
0.508	0.263
0.569	0.384
0.47	0.29
0.431	0.311
0.502	0.333
0.486	0.396
0.419	0.289
0.537	0.309
0.361	0.284
0.437	0.369
0.497	0.351
0.358	0.326
0.424
