# Supplementary material for: MARK2 regulates Golgi apparatus reorientation by phosphorylation of CAMSAP2 in directional cell migratio
Source: eLife. 2025 May 7;14:RP105977. doi: 10.7554/eLife.105977 (PMC12058119; doi:10.7554/eLife.105977)
Supplement: Figure 1—figure supplement 1—source data 2. [file elife-105977-fig1-figsupp1-data2.zip]

Archive with 5 entries (3 files):
- Figure 1-figure supplement 1 source data 2/Supplementary figure1B-source data 2/
- Figure 1-figure supplement 1 source data 2/Supplementary figure1B-source data 2/A-CAMSAP2-Cam20230924_124509_opt_14.TIF
- Figure 1-figure supplement 1 source data 2/Supplementary figure1B-source data 2/A-GAPDH-Cam20230924_124203_opt_12.TIF
- Figure 1-figure supplement 1 source data 2/Supplementary figure1B-source data 2/A-GM130-Cam20230924_125154_opt_27.TIF
- Figure 1-figure supplement 1 source data 2/
