# Supplementary material for: MARK2 regulates Golgi apparatus reorientation by phosphorylation of CAMSAP2 in directional cell migratio
Source: eLife. 2025 May 7;14:RP105977. doi: 10.7554/eLife.105977 (PMC12058119; doi:10.7554/eLife.105977)
Supplement: Figure 1—figure supplement 1—source data 3. [file elife-105977-fig1-figsupp1-data3.zip]

Archive with 14 entries (13 files):
- Figure 1-figure supplement 1 source data 3/
- __MACOSX/._Figure 1-figure supplement 1 source data 3
- Figure 1-figure supplement 1 source data 3/.DS_Store
- __MACOSX/Figure 1-figure supplement 1 source data 3/._.DS_Store
- Figure 1-figure supplement 1 source data 3/Figure 1-figure supplement 1E source data 1.xlsx
- __MACOSX/Figure 1-figure supplement 1 source data 3/._Figure 1-figure supplement 1E source data 1.xlsx
- Figure 1-figure supplement 1 source data 3/Figure 1-figure supplement 1H source data 1.xlsx
- __MACOSX/Figure 1-figure supplement 1 source data 3/._Figure 1-figure supplement 1H source data 1.xlsx
- Figure 1-figure supplement 1 source data 3/Figure 1-figure supplement 1D source data 1.xlsx
- __MACOSX/Figure 1-figure supplement 1 source data 3/._Figure 1-figure supplement 1D source data 1.xlsx
- Figure 1-figure supplement 1 source data 3/Figure 1-figure supplement 1J source data 1.xlsx
- __MACOSX/Figure 1-figure supplement 1 source data 3/._Figure 1-figure supplement 1J source data 1.xlsx
- Figure 1-figure supplement 1 source data 3/Figure 1-figure supplement 1G source data 1.xlsx
- __MACOSX/Figure 1-figure supplement 1 source data 3/._Figure 1-figure supplement 1G source data 1.xlsx
