# Supplementary material for: MARK2 regulates Golgi apparatus reorientation by phosphorylation of CAMSAP2 in directional cell migratio
Source: eLife. 2025 May 7;14:RP105977. doi: 10.7554/eLife.105977 (PMC12058119; doi:10.7554/eLife.105977)
Supplement: Figure 1—figure supplement 1—source data 3. [file elife-105977-fig1-figsupp1-data3.zip › Figure 1-figure supplement 1 source data 3/Figure 1-figure supplement 1E source data 1.xlsx]

## Sheet: Sheet1
HT1080	CAMSAP2 KO
0.473389	0.559759
0.380557	0.421753
0.603363	0.546528
0.7559	0.777958
