# Supplementary material for: MARK2 regulates Golgi apparatus reorientation by phosphorylation of CAMSAP2 in directional cell migratio
Source: eLife. 2025 May 7;14:RP105977. doi: 10.7554/eLife.105977 (PMC12058119; doi:10.7554/eLife.105977)
Supplement: Figure 2—source data 1. [file elife-105977-fig2-data1.zip]

Archive with 2 entries (1 files):
- Figure 2 - Source data 1/Figure2C.pdf
- Figure 2 - Source data 1/
