# Supplementary material for: MARK2 regulates Golgi apparatus reorientation by phosphorylation of CAMSAP2 in directional cell migratio
Source: eLife. 2025 May 7;14:RP105977. doi: 10.7554/eLife.105977 (PMC12058119; doi:10.7554/eLife.105977)
Supplement: Figure 2—source data 2. [file elife-105977-fig2-data2.zip]

Archive with 4 entries (3 files):
- Figure 2 - Source data 2/A-Figure2C-IP-FLAG-MARK2Cam20231215_122336_opt-_11.TIF
- Figure 2 - Source data 2/A-Figure2C-Input-MARK2-Cam20231216_130232_opt_16.TIF
- Figure 2 - Source data 2/A-Figure2C-input-IP-GFP-CAMSAP2-Cam20231216_130811_opt_15.TIF
- Figure 2 - Source data 2/
