# Supplementary material for: MARK2 regulates Golgi apparatus reorientation by phosphorylation of CAMSAP2 in directional cell migratio
Source: eLife. 2025 May 7;14:RP105977. doi: 10.7554/eLife.105977 (PMC12058119; doi:10.7554/eLife.105977)
Supplement: Figure 2—source data 3. [file elife-105977-fig2-data3.zip › Figure 2 - Source data 3/Figure2I source data 1.xlsx]

## Sheet: Sheet1
HT1080	MARK2KO
74.1	42.8
76	55.4
84.4	50.3
