# Supplementary material for: MARK2 regulates Golgi apparatus reorientation by phosphorylation of CAMSAP2 in directional cell migratio
Source: eLife. 2025 May 7;14:RP105977. doi: 10.7554/eLife.105977 (PMC12058119; doi:10.7554/eLife.105977)
Supplement: Figure 2—figure supplement 1—source data 2. [file elife-105977-fig2-figsupp1-data2.zip]

Archive with 8 entries (5 files):
- Figure 2-figure supplement 1 source data 2/Figure 2-figure supplement 1B source data 2/
- Figure 2-figure supplement 1 source data 2/Figure 2-figure supplement 1B source data 2/IP-Flag-Cam20241002_121544_opt-1.tif
- Figure 2-figure supplement 1 source data 2/Figure 2-figure supplement 1B source data 2/IP-GFP-Cam20241002_120558_opt-10.tif
- Figure 2-figure supplement 1 source data 2/Figure 2-figure supplement 1B source data 2/Input-gfp-Cam20241002_120319_opt-10.tif
- Figure 2-figure supplement 1 source data 2/Figure 2-figure supplement 1B source data 2/input-Flag-Cam20241002_120851_opt-7.tif
- Figure 2-figure supplement 1 source data 2/Figure 2-figure supplement 1F source data 2/
- Figure 2-figure supplement 1 source data 2/Figure 2-figure supplement 1F source data 2/A-Cam20210609_103236_opt_5.TIF
- Figure 2-figure supplement 1 source data 2/
