# Supplementary material for: MARK2 regulates Golgi apparatus reorientation by phosphorylation of CAMSAP2 in directional cell migratio
Source: eLife. 2025 May 7;14:RP105977. doi: 10.7554/eLife.105977 (PMC12058119; doi:10.7554/eLife.105977)
Supplement: Figure 2—figure supplement 1—source data 3. [file elife-105977-fig2-figsupp1-data3.zip]

Archive with 12 entries (11 files):
- Figure 2-figure supplement 1 source data 3/
- __MACOSX/._Figure 2-figure supplement 1 source data 3
- Figure 2-figure supplement 1 source data 3/.DS_Store
- __MACOSX/Figure 2-figure supplement 1 source data 3/._.DS_Store
- Figure 2-figure supplement 1 source data 3/Figure 2-figure supplement 1G source data 3.xlsx
- __MACOSX/Figure 2-figure supplement 1 source data 3/._Figure 2-figure supplement 1G source data 3.xlsx
- Figure 2-figure supplement 1 source data 3/Figure 2-figure supplement 1D source data 3.xlsx
- __MACOSX/Figure 2-figure supplement 1 source data 3/._Figure 2-figure supplement 1D source data 3.xlsx
- Figure 2-figure supplement 1 source data 3/Figure 2-figure supplement 1I source data 3.xlsx
- __MACOSX/Figure 2-figure supplement 1 source data 3/._Figure 2-figure supplement 1I source data 3.xlsx
- Figure 2-figure supplement 1 source data 3/Figure 2-figure supplement 1E source data 3.xlsx
- __MACOSX/Figure 2-figure supplement 1 source data 3/._Figure 2-figure supplement 1E source data 3.xlsx
