# Supplementary material for: MARK2 regulates Golgi apparatus reorientation by phosphorylation of CAMSAP2 in directional cell migratio
Source: eLife. 2025 May 7;14:RP105977. doi: 10.7554/eLife.105977 (PMC12058119; doi:10.7554/eLife.105977)
Supplement: Figure 2—figure supplement 1—source data 3. [file elife-105977-fig2-figsupp1-data3.zip › Figure 2-figure supplement 1 source data 3/Figure 2-figure supplement 1I source data 3.xlsx]

## Sheet: Sheet1
RPE1	siMARK2-2
0.784	0.778
0.845	0.777
0.719	0.719
0.751	0.741
0.743	0.76
0.859	0.8
0.781	0.815
0.766	0.788
0.779	0.751
0.815	0.723
0.82	0.817
0.773	0.777
0.807	0.703
0.816	0.779
0.787	0.813
0.842	0.63
0.798	0.569
0.801	0.664
0.785	0.8
0.794	0.635
0.639	0.551
0.749	0.534
0.686	0.613
0.792	0.522
0.647	0.604
0.718	0.625
0.635	0.711
0.723	0.651
0.718
0.777
