# Supplementary material for: MARK2 regulates Golgi apparatus reorientation by phosphorylation of CAMSAP2 in directional cell migratio
Source: eLife. 2025 May 7;14:RP105977. doi: 10.7554/eLife.105977 (PMC12058119; doi:10.7554/eLife.105977)
Supplement: Figure 3—source data 1. [file elife-105977-fig3-data1.zip]

Archive with 5 entries (2 files):
- Figure 3 - source data 1/Figure3D-source-data1-PDF/
- Figure 3 - source data 1/Figure3D-source-data1-PDF/Figure3Dí¬PDF.pdf
- Figure 3 - source data 1/Figure3H-source-data1-PDF/
- Figure 3 - source data 1/Figure3H-source-data1-PDF/3H.pdf
- Figure 3 - source data 1/
