# Supplementary material for: MARK2 regulates Golgi apparatus reorientation by phosphorylation of CAMSAP2 in directional cell migratio
Source: eLife. 2025 May 7;14:RP105977. doi: 10.7554/eLife.105977 (PMC12058119; doi:10.7554/eLife.105977)
Supplement: Figure 3—source data 2. [file elife-105977-fig3-data2.zip]

Archive with 10 entries (7 files):
- Figure 3 - source data 2/
- Figure 3 - source data 2/Figure3D-source-2/
- Figure 3 - source data 2/Figure3D-source-2/A-CAMSAP2-Cam20230926_110009_opt_25.TIF
- Figure 3 - source data 2/Figure3D-source-2/A-GAPDH-Cam20230926_105427_opt_14.TIF
- Figure 3 - source data 2/Figure3D-source-2/A-GM130-Cam20230926_110532_opt_20.TIF
- Figure 3 - source data 2/Figure3D-source-2/A-MARK2-Cam20230926_105150_opt_14.TIF
- Figure 3 - source data 2/Figure3H-source-2/
- Figure 3 - source data 2/Figure3H-source-2/A-CAMSAP2-GM130-Cam20220617_165643_opt_16.TIF
- Figure 3 - source data 2/Figure3H-source-2/A-CAMSAP2-GM130-Cam20220617_165643_opt_4.TIF
- Figure 3 - source data 2/Figure3H-source-2/A-MARK2-Cam20220622_171847_opt_16.TIF
