# Supplementary material for: MARK2 regulates Golgi apparatus reorientation by phosphorylation of CAMSAP2 in directional cell migratio
Source: eLife. 2025 May 7;14:RP105977. doi: 10.7554/eLife.105977 (PMC12058119; doi:10.7554/eLife.105977)
Supplement: Figure 3—source data 3. [file elife-105977-fig3-data3.zip]

Archive with 14 entries (13 files):
- Figure 3 - source data 3/
- __MACOSX/._Figure 3 - source data 3
- Figure 3 - source data 3/Figure3F source data 1.xlsx
- __MACOSX/Figure 3 - source data 3/._Figure3F source data 1.xlsx
- Figure 3 - source data 3/.DS_Store
- __MACOSX/Figure 3 - source data 3/._.DS_Store
- Figure 3 - source data 3/Figure3E source data 1.xlsx
- __MACOSX/Figure 3 - source data 3/._Figure3E source data 1.xlsx
- Figure 3 - source data 3/Figure3C source data 1.xlsx
- __MACOSX/Figure 3 - source data 3/._Figure3C source data 1.xlsx
- Figure 3 - source data 3/Figure3B source data 1.xlsx
- __MACOSX/Figure 3 - source data 3/._Figure3B source data 1.xlsx
- Figure 3 - source data 3/Figure3I source data 1.xlsx
- __MACOSX/Figure 3 - source data 3/._Figure3I source data 1.xlsx
