# Supplementary material for: MARK2 regulates Golgi apparatus reorientation by phosphorylation of CAMSAP2 in directional cell migratio
Source: eLife. 2025 May 7;14:RP105977. doi: 10.7554/eLife.105977 (PMC12058119; doi:10.7554/eLife.105977)
Supplement: Figure 3—source data 3. [file elife-105977-fig3-data3.zip › Figure 3 - source data 3/Figure3F source data 1.xlsx]

## Sheet: Sheet1
HT1080	MARK2 KO
0.604934	0.625447
0.574387	0.697163
0.520511	0.843973
