# Supplementary material for: MARK2 regulates Golgi apparatus reorientation by phosphorylation of CAMSAP2 in directional cell migratio
Source: eLife. 2025 May 7;14:RP105977. doi: 10.7554/eLife.105977 (PMC12058119; doi:10.7554/eLife.105977)
Supplement: Figure 3—source data 3. [file elife-105977-fig3-data3.zip › Figure 3 - source data 3/Figure3E source data 1.xlsx]

## Sheet: Sheet1
HT1080	MARK2 KO
0.681094	0.643785
0.487415	0.689605
0.639464	0.418937
0.561724	0.388206
