# Supplementary material for: MARK2 regulates Golgi apparatus reorientation by phosphorylation of CAMSAP2 in directional cell migratio
Source: eLife. 2025 May 7;14:RP105977. doi: 10.7554/eLife.105977 (PMC12058119; doi:10.7554/eLife.105977)
Supplement: Figure 3—source data 3. [file elife-105977-fig3-data3.zip › Figure 3 - source data 3/Figure3I source data 1.xlsx]

## Sheet: Sheet1
Control	siMARK2-2
1.42287	1.14987
1.71425	0.92767
1.75937	1.02543
