# Supplementary material for: MARK2 regulates Golgi apparatus reorientation by phosphorylation of CAMSAP2 in directional cell migratio
Source: eLife. 2025 May 7;14:RP105977. doi: 10.7554/eLife.105977 (PMC12058119; doi:10.7554/eLife.105977)
Supplement: Figure 3—figure supplement 1—source data 1. [file elife-105977-fig3-figsupp1-data1.zip]

Archive with 7 entries (3 files):
- Figure 3-figure supplement 1 source data 1/Figure 3-figure supplement 1A source data 1/
- Figure 3-figure supplement 1 source data 1/Figure 3-figure supplement 1A source data 1/Figure 3-figure supplement 1A source data .pdf
- Figure 3-figure supplement 1 source data 1/Figure 3-figure supplement 1B source data 1/
- Figure 3-figure supplement 1 source data 1/Figure 3-figure supplement 1B source data 1/Figure 3-figure supplement 1B source data .pdf
- Figure 3-figure supplement 1 source data 1/Figure 3-figure supplement 1C source data 1/
- Figure 3-figure supplement 1 source data 1/Figure 3-figure supplement 1C source data 1/Figure 3-figure supplement 1C source data .pdf
- Figure 3-figure supplement 1 source data 1/
