# Supplementary material for: MARK2 regulates Golgi apparatus reorientation by phosphorylation of CAMSAP2 in directional cell migratio
Source: eLife. 2025 May 7;14:RP105977. doi: 10.7554/eLife.105977 (PMC12058119; doi:10.7554/eLife.105977)
Supplement: Figure 3—figure supplement 1—source data 2. [file elife-105977-fig3-figsupp1-data2.zip]

Archive with 11 entries (7 files):
- Figure 3-figure supplement 1 source data 2/
- Figure 3-figure supplement 1 source data 2/Figure 3-figure supplement 1A source data 2/
- Figure 3-figure supplement 1 source data 2/Figure 3-figure supplement 1A source data 2/231210-2.tif
- Figure 3-figure supplement 1 source data 2/Figure 3-figure supplement 1A source data 2/231210-2_1.TIF
- Figure 3-figure supplement 1 source data 2/Figure 3-figure supplement 4B source data 2/
- Figure 3-figure supplement 1 source data 2/Figure 3-figure supplement 4B source data 2/231210-2.tif
- Figure 3-figure supplement 1 source data 2/Figure 3-figure supplement 4B source data 2/A-Cam20200819_115300_opt_2.TIF
- Figure 3-figure supplement 1 source data 2/Figure 3-figure supplement 4C source data 2/
- Figure 3-figure supplement 1 source data 2/Figure 3-figure supplement 4C source data 2/A-INPUT-GFP-MARK2-GFP-Cam20210202_115648_opt_9.TIF
- Figure 3-figure supplement 1 source data 2/Figure 3-figure supplement 4C source data 2/A-IP-FLAG-CAMSAP2-Cam20210202_115031_opt_7.TIF
- Figure 3-figure supplement 1 source data 2/Figure 3-figure supplement 4C source data 2/A-Phostag-Cam20210202_114206_opt_8.TIF
