# Supplementary material for: MARK2 regulates Golgi apparatus reorientation by phosphorylation of CAMSAP2 in directional cell migratio
Source: eLife. 2025 May 7;14:RP105977. doi: 10.7554/eLife.105977 (PMC12058119; doi:10.7554/eLife.105977)
Supplement: Figure 4—source data 2. [file elife-105977-fig4-data2.zip]

Archive with 5 entries (3 files):
- Figure 4 - Source data 2/Figure4B-source data 2/
- Figure 4 - Source data 2/Figure4B-source data 2/A-INPUT-GFP-MARK2-GFP-Cam20210202_115648_opt_6.TIF
- Figure 4 - Source data 2/Figure4B-source data 2/A-IP-FLAG-CAMSAP2-Cam20210202_115031_opt_6.TIF
- Figure 4 - Source data 2/Figure4B-source data 2/A-Phostag-Cam20210202_114206_opt_5.TIF
- Figure 4 - Source data 2/
