# Supplementary material for: MARK2 regulates Golgi apparatus reorientation by phosphorylation of CAMSAP2 in directional cell migratio
Source: eLife. 2025 May 7;14:RP105977. doi: 10.7554/eLife.105977 (PMC12058119; doi:10.7554/eLife.105977)
Supplement: Figure 4—source data 3. [file elife-105977-fig4-data3.zip]

Archive with 8 entries (7 files):
- Figure 4 - Source data 3/
- __MACOSX/._Figure 4 - Source data 3
- Figure 4 - Source data 3/Figure4E source data 1.xlsx
- __MACOSX/Figure 4 - Source data 3/._Figure4E source data 1.xlsx
- Figure 4 - Source data 3/.DS_Store
- __MACOSX/Figure 4 - Source data 3/._.DS_Store
- Figure 4 - Source data 3/Figure4F source data 1.xlsx
- __MACOSX/Figure 4 - Source data 3/._Figure4F source data 1.xlsx
