# Supplementary material for: MARK2 regulates Golgi apparatus reorientation by phosphorylation of CAMSAP2 in directional cell migratio
Source: eLife. 2025 May 7;14:RP105977. doi: 10.7554/eLife.105977 (PMC12058119; doi:10.7554/eLife.105977)
Supplement: Figure 4—source data 4. [file elife-105977-fig4-data4.zip]

Archive with 5 entries (2 files):
- Figure 4 - Source data 4/GST and GFP-CAMSAP2/
- Figure 4 - Source data 4/GST and GFP-CAMSAP2/MWX_ZZR_CONTROL_PHO_ELITE_20200828_2.xlsx
- Figure 4 - Source data 4/GST-MARK2 and GFP-CAMSAP2/
- Figure 4 - Source data 4/GST-MARK2 and GFP-CAMSAP2/MWX_ZZR_SAMPLE_PHO_ELITE_20200828.xlsx
- Figure 4 - Source data 4/
