# Supplementary material for: MARK2 regulates Golgi apparatus reorientation by phosphorylation of CAMSAP2 in directional cell migratio
Source: eLife. 2025 May 7;14:RP105977. doi: 10.7554/eLife.105977 (PMC12058119; doi:10.7554/eLife.105977)
Supplement: Figure 5—source data 2. [file elife-105977-fig5-data2.zip]

Archive with 7 entries (4 files):
- Figure 5 - Source data 2/Figure5D-source data 2/
- Figure 5 - Source data 2/Figure5D-source data 2/A-GFP-CAMSAP2-INPUT-IP-Cam20230720_200803_opt_5.TIF
- Figure 5 - Source data 2/Figure5D-source data 2/A-cgnap-Cam20230720_143947_opt_1.TIF
- Figure 5 - Source data 2/Figure5D-source data 2/A-cgnap-Cam20230720_143947_opt_17.TIF
- Figure 5 - Source data 2/Figure5F-source data 2/
- Figure 5 - Source data 2/Figure5F-source data 2/Cam20220521_180437_opt.tif
- Figure 5 - Source data 2/
