# Supplementary material for: MARK2 regulates Golgi apparatus reorientation by phosphorylation of CAMSAP2 in directional cell migratio
Source: eLife. 2025 May 7;14:RP105977. doi: 10.7554/eLife.105977 (PMC12058119; doi:10.7554/eLife.105977)
Supplement: Figure 5—source data 3. [file elife-105977-fig5-data3.zip › Figure 5 - Source data 3/Figure5G source data 1.xlsx]

## Sheet: Sheet1
CAMSAP2	CAMSAP2A	CAMSAP2D
1	0.828515	2.14446
1	0.991299	1.40196
1	2.09934	1.70125
