# Supplementary material for: MARK2 regulates Golgi apparatus reorientation by phosphorylation of CAMSAP2 in directional cell migratio
Source: eLife. 2025 May 7;14:RP105977. doi: 10.7554/eLife.105977 (PMC12058119; doi:10.7554/eLife.105977)
Supplement: Figure 5—figure supplement 1—source data 2. [file elife-105977-fig5-figsupp1-data2.zip]

Archive with 4 entries (2 files):
- Figure 5-figure supplement 1 source data 2/Figure 5-figure supplement 1A source data 2/
- Figure 5-figure supplement 1 source data 2/Figure 5-figure supplement 1A source data 2/A-Cam20240108_203843_opt_4.TIF
- Figure 5-figure supplement 1 source data 2/Figure 5-figure supplement 1A source data 2/A-Cam20240108_204319_opt_13.TIF
- Figure 5-figure supplement 1 source data 2/
