# Supplementary material for: MARK2 regulates Golgi apparatus reorientation by phosphorylation of CAMSAP2 in directional cell migratio
Source: eLife. 2025 May 7;14:RP105977. doi: 10.7554/eLife.105977 (PMC12058119; doi:10.7554/eLife.105977)
Supplement: Figure 6—source data 2. [file elife-105977-fig6-data2.zip]

Archive with 7 entries (4 files):
- Figure 6 - Source data 2/Figure6C-source data 2/
- Figure 6 - Source data 2/Figure6C-source data 2/A-Cam20230707_105342_opt_9.TIF
- Figure 6 - Source data 2/Figure6C-source data 2/A-GFP-CAMSAP2AD-Cam20230707_105821_opt_14.TIF
- Figure 6 - Source data 2/Figure6E-source data 2/
- Figure 6 - Source data 2/Figure6E-source data 2/A-GAPDH-Cam20230726_213457_opt_11.TIF
- Figure 6 - Source data 2/Figure6E-source data 2/A-USO1-Cam20230726_213055_opt_1.TIF
- Figure 6 - Source data 2/
