# Supplementary material for: MARK2 regulates Golgi apparatus reorientation by phosphorylation of CAMSAP2 in directional cell migratio
Source: eLife. 2025 May 7;14:RP105977. doi: 10.7554/eLife.105977 (PMC12058119; doi:10.7554/eLife.105977)
Supplement: Figure 6—source data 3. [file elife-105977-fig6-data3.zip › Figure 6 - Source data 3/Figure6F source data 1.xlsx]

## Sheet: Sheet1
HT1080	USO1 SiRNA
0.937	0.905
0.918	0.854
0.893	0.906
0.893	0.874
0.923	0.884
0.941	0.926
0.917	0.912
0.922	0.906
0.89	0.882
0.893	0.911
0.939	0.913
0.897	0.924
0.897	0.922
0.893	0.922
0.911	0.885
0.88	0.85
0.929	0.916
0.926	0.914
0.899	0.887
0.921	0.864
0.941	0.895
0.937	0.922
0.894	0.921
0.925	0.9
0.951	0.861
0.949	0.919
0.889	0.894
0.931	0.911
0.89	0.874
0.909	0.906
0.951	0.846
0.934	0.905
0.904	0.881
0.938	0.918
0.929	0.904
0.917	0.94
0.889	0.916
0.907	0.914
0.902	0.909
0.892	0.872
0.899	0.927
0.918	0.892
0.886	0.899
0.884	0.916
0.923	0.932
0.931	0.897
0.92	0.9
0.899	0.86
0.906	0.905
0.886	0.906
0.908	0.924
0.907	0.918
0.897	0.938
0.9	0.925
0.895	0.921
0.907	0.915
0.879	0.924
0.914	0.865
0.916	0.897
0.87	0.924
0.879	0.897
0.902	0.88
0.91	0.908
0.893	0.916
0.889
0.903
0.923
0.93
0.917
0.913
0.905
0.915
0.885
0.879
0.912
0.909
0.936
