# Supplementary material for: MARK2 regulates Golgi apparatus reorientation by phosphorylation of CAMSAP2 in directional cell migratio
Source: eLife. 2025 May 7;14:RP105977. doi: 10.7554/eLife.105977 (PMC12058119; doi:10.7554/eLife.105977)
Supplement: Figure 6—source data 3. [file elife-105977-fig6-data3.zip › Figure 6 - Source data 3/Figure6D source data 1.xlsx]

## Sheet: Sheet1
CAMSAP2	CAMSAP2A	CAMSAP2D
1	0.228454	1.10053
1	0.786541	1.9796
1	0.708003	1.55978
