# Supplementary material for: MARK2 regulates Golgi apparatus reorientation by phosphorylation of CAMSAP2 in directional cell migratio
Source: eLife. 2025 May 7;14:RP105977. doi: 10.7554/eLife.105977 (PMC12058119; doi:10.7554/eLife.105977)
Supplement: Figure 6—source data 4. [file elife-105977-fig6-data4.zip]

Archive with 2 entries (1 files):
- Figure 6 - Source data 4/Figure6A-Proteingroups.xlsx
- Figure 6 - Source data 4/
