# Supplementary material for: MARK2 regulates Golgi apparatus reorientation by phosphorylation of CAMSAP2 in directional cell migratio
Source: eLife. 2025 May 7;14:RP105977. doi: 10.7554/eLife.105977 (PMC12058119; doi:10.7554/eLife.105977)
Supplement: Figure 6—figure supplement 1—source data 2. [file elife-105977-fig6-figsupp1-data2.zip]

Archive with 13 entries (9 files):
- Figure 6-figure supplement 1 source data 2/
- Figure 6-figure supplement 1 source data 2/Figure 6-figure supplement 1A source data 2/
- Figure 6-figure supplement 1 source data 2/Figure 6-figure supplement 1A source data 2/A-Cam20230831_220346_opt_2.TIF
- Figure 6-figure supplement 1 source data 2/Figure 6-figure supplement 1B source data 2/
- Figure 6-figure supplement 1 source data 2/Figure 6-figure supplement 1B source data 2/A-IP-Flag-Cam20230927_105259_opt_15.TIF
- Figure 6-figure supplement 1 source data 2/Figure 6-figure supplement 1B source data 2/A-IP-GFP-CAMSAP2-Cam20230927_190641_opt_9.TIF
- Figure 6-figure supplement 1 source data 2/Figure 6-figure supplement 1B source data 2/A-Input-Flag-Cam20230928_122615_opt_4.TIF
- Figure 6-figure supplement 1 source data 2/Figure 6-figure supplement 1B source data 2/A-Input-gfp-camsap2-Cam20230928_123115_opt_2.TIF
- Figure 6-figure supplement 1 source data 2/Figure 6-figure supplement 1C source data 2/
- Figure 6-figure supplement 1 source data 2/Figure 6-figure supplement 1C source data 2/A-IP-FLAG-Cam20231218_163725_opt_11.TIF
- Figure 6-figure supplement 1 source data 2/Figure 6-figure supplement 1C source data 2/A-IP-GFP-Cam20231219_115241_opt_9.TIF
- Figure 6-figure supplement 1 source data 2/Figure 6-figure supplement 1C source data 2/A-Input-Flag-Cam20231218_163214_opt_8.TIF
- Figure 6-figure supplement 1 source data 2/Figure 6-figure supplement 1C source data 2/A-input-GFP-Cam20231219_114545_opt_9.TIF
