# Supplementary material for: MARK2 regulates Golgi apparatus reorientation by phosphorylation of CAMSAP2 in directional cell migratio
Source: eLife. 2025 May 7;14:RP105977. doi: 10.7554/eLife.105977 (PMC12058119; doi:10.7554/eLife.105977)
Supplement: Figure 6—figure supplement 2—source data 1. [file elife-105977-fig6-figsupp2-data1.zip]

Archive with 6 entries (5 files):
- Figure 6-figure supplement 2 source data 1/Supplementary figure6B source data 1.zip
- Figure 6-figure supplement 2 source data 1/Supplementary figure6D source data 1.zip
- Figure 6-figure supplement 2 source data 1/Supplementary figure6D source data 2.zip
- Figure 6-figure supplement 2 source data 1/Supplementary figure6F source data 1.zip
- Figure 6-figure supplement 2 source data 1/Supplementary figure6F source data 2.zip
- Figure 6-figure supplement 2 source data 1/
